# Supplementary material for: A molecular and immunohistochemical study of 37 cases of ovarian Sertoli–Leydig cell tumor
Source: Virchows Arch. 2024 Nov 27;487(1):127–40. doi: 10.1007/s00428-024-03984-5 (PMC12289768; doi:10.1007/s00428-024-03984-5)
Supplement: Supplementary file 2 — Supplementary file2 List of genes included in the DNA and RNA NGS targeted panels (XLSX 20 KB) [file 428_2024_3984_MOESM2_ESM.xlsx]

## Sheet: DNA NGS
DNA panel: 788 genes or gene parts; 2440 kbp of target sequence including 1992 kbp of coding regions
ABL1	BLM	CSF3R	EPHB6	FGFR2	HIST3H3	KMT2B	MSH5	PAK1	PREX2	RNF43	SPOP	TYRO3
ABL2	BMPR1A	CSNK1A1	EPHX1	FGFR3	HLA-A	KMT2C	MSH6	PAK3	PRF1	RNF8	SPRED1	U2AF1
ABRAXAS2 (FAM175B)	BRAF	CSNK1D	EPPK1	FGFR4	HLA-B	KMT2D	MSR1	PAK7	PRKAR1A	ROS1	SPTA1	U2AF1 p
ACSL6	BRAP	CSNK1E	ERBB2	FH	HLA-C	KNL1	MST1	PALB2	PRKCI	RPA1	SRC	UBE2A
ACVR1	BRCA1	CTCF	ERBB3	FLCN	HMGA2	KRAS	MST1R	PARD3	PRKDC	RPL22	SRSF2	UBE2B
ACVR1B	BRCA2	CTLA4	ERBB4	FLI1	HNF1A	LAMP1	MTAP	PARP1	PRKN (PARK2)	RPL5	STAG1	UBE2I
ACVR2A	BRCC3	CTNNA1	ERCC1	FLT1	HNF1B	LATS1	MTDH	PARP2	PRSS8	RPS6KA4	STAG2	UBE2V2
ADGRA2 (GPR124)	BRD4	CTNNB1	ERCC2	FLT3	HNRNPK	LATS2	mTOR	PARP3	PRX	RPS6KB1	STAT3	UBE4B
AIP	BRIP1	CUL3	ERCC3	FLT4	HOXB13	LIFR	MUS81	PASK	PTEN	RPS6KB2	STAT4	UGT1A1
AJUBA	BTG1	CUL4A	ERCC4	FOXA1	HRAS	LIG1	MUTYH	PATZ1	PTCH1	RPTOR	STAT5A	UIMC1
AKT1	BTG2	CUX1	ERCC5	FOXA2	HSD3B1	LIG3	MYB	PAX3	PTPN11	RRM1	STAT5B	USP6
AKT2	BTK	CWF19L2	ERCC6	FOXL2	HSP90AA1	LIG4	MYC	PAX5	PTPRB	RTEL1	STK11	USP9X
AKT3	BUB1B	CXCR4	ERG	FOXO1	HUS1	LIMA1	MYCL	PAX7	PTPRC	RUNX1	STK19	VAV1
ALK	CACNA1D	CYLD	ERRFI1	FOXP1	CHD2	LMO1	MYCN	PAX8	PTPRD	RUNX1T1	STK40	VEGFA
ALOX12B	CALR	CYP17A1	ESR1	FRS2	CHD4	LRIG1	MYD88	PBRM1	PTPRK	RYBP	SUFU	VEZF1
AMER1 (FAM123B)	CAMTA1	CYP19A1	ESR2	FUBP1	CHEK1	LRP1B	MYH11	PCBP1	PTPRO	SAMHD1	SUZ12	VHL
ANKRD11	CARD11	DAXX	ETS1	FYN	CHEK2	LRP5	MYH9	PCLO	PTPRS	SDHA	SYK	VTCN1
ANKRD26	CASP8	DCK	ETV1	GABRA6	ICOSLG	LRRK2	MYO18A	PCNA	PTPRT	SDHAF2	TAF1	WIF1
APC	CBFB	DCLRE1C	ETV4	GADD45A	ID3	LTK	MYOD1	PDCD1 (PD-1)	PTTG2	SDHB	TAZ	WISP3
APEX1	CBL	DCTD	ETV5	GATA1	IDH1	LYN	NAB2	PDCD1LG2 (PD-L2)	QKI	SDHC	TBL1XR1	WRN
AR	CCDC6	DCTN1	ETV6	GATA2	IDH2	LZTR1	NACC2	PDE4DIP	RAB35	SDHD	TBX3	WT1
ARAF	CCND1	DCUN1D1	EWSR1	GATA3	IFNGR1	MAF	NAT1	PDGFRA	RABEP1	SETBP1	TCF3	XIAP
ARFRP1	CCND2	DDB2	EXO1	GATA4	IGF1	MAGED1	NAV3	PDGFRB	RAC1	SETD1A	TCF7L2	XPA
ARHGAP35	CCND3	DDR1	EXT1	GATA6	IGF1R	MAGI2	NBN	PDK1	RAD1	SETD1B	TCL1A	XPC
ARHGEF28	CCNE1	DDR2	EXT2	GEN1	IGF2	MALT1	NCAM1	PDPK1	RAD17	SETD2	TEK	XPO1
ARID1A	CD22	DDX41	EYA2	GID4 (C17orf39)	IKBKE	MAP2K1	NCOA3	PER1	RAD18	SETX	TELO2	XRCC1
ARID1B	CD274 (PD-L1)	DHFR	EZH2	GLI1	IKZF1	MAP2K2	NCOA4	PGR	RAD21	SF3B1	TERF2	XRCC2
ARID2	CD276	DHX15	EZHIP	GNA11	IKZF2	MAP2K4	NCOR1	PHB	RAD23B	SGK1	TERT	XRCC3
ARID3A	CD70	DICER1	F11R	GNA13	IL10	MAP3K1	NCOR2	PHF6	RAD50	SH2B3	TERT p	XRCC4
ARID5B	CD74	DIS3	FAAP24 (C19orf40)	GNAQ	IL7R	MAP3K13	NEGR1	PHOX2B	RAD51	SH2D1A	TET1	XRCC5
ASXL1	CD79A	DMC1	FAM175A	GNAS	INHA	MAP3K14	NELFB	PIK3C2B	RAD51AP1	SHPRH	TET2	XRCC6
ASXL2	CD79B	DNAJB1	FAM46C	GPC3	INHBA	MAP3K4	NF1	PIK3C2G	RAD51B	SHQ1	TET3	YAP1
ATM	CDA	DNAJC21	FAN1	GPS2	INPP4A	MAPK1	NF2	PIK3C3	RAD51C	SIN3A	TFE3	YES1
ATMIN	CDC73	DNM2	FANCA	GRB2	INPP4B	MAPK3	NFE2L2	PIK3CA	RAD51D	SLC29A1	TFRC	ZBTB2
ATR	CDH1	DNMT1	FANCB	GRB7	INPP5D	MAPK8IP1	NFE2L3	PIK3CB	RAD52	SLIT2	TGFBR1	ZBTB7A
ATRIP	CDK12	DNMT3A	FANCC	GREM1	INSR	MAX	NFKBIA	PIK3CD	RAD54B	SLX4	TGFBR2	ZEB1
ATRX	CDK4	DNMT3B	FANCD2	GRIN2A	IRF2	MBD6	NFKBIZ	PIK3CG	RAD54L	SMAD2	TIPARP	ZEB2
AURKA	CDK6	DOT1L	FANCE	GRM3	IRF4	MCL1	NHEJ1	PIK3R1	RAD9A	SMAD3	TJP1	ZFHX3
AURKB	CDK8	DPYD	FANCF	GSK3B	IRS1	MCPH1	NKX2-1	PIK3R2	RAF1	SMAD4	TLR2	ZNF217
AXIN1	CDKN1A	DROSHA	FANCG	H2AX	IRS2	MDC1	NKX3-1	PIK3R3	RANBP2	SMARCA2	TLR4	ZNF350
AXIN2	CDKN1B	DTX1	FANCI	H3F3A	IRS4	MDM2	NOTCH1	PIM1	RARA	SMARCA4	TMEM127	ZNF365
AXL	CDKN1C	E2F3	FANCL	H3F3B	JAK1	MDM4	NOTCH2	PLA2G2A	RASA1	SMARCB1	TMPRSS2	ZNF521
B2M	CDKN2A	EED	FANCM	H3F3C	JAK2	MECOM	NOTCH3	PLCG1	RB1	SMARCC1	TNFAIP3	ZNF703
B4GALT3	CDKN2B	EGFL7	FAS	HDAC1	JAK3	MED12	NOTCH4	PLCG2	RBBP8	SMARCC2	TNFRSF14	ZRSR2
BABAM1	CDKN2C	EGFR	FAT1	HDAC2	JAM2	MEF2B	NPM1	PLK2	RBM10	SMARCD1	TOP1
BABAM2 (BRE)	CEBPA	EGR3	FAT4	HELQ	JAM3	MEN1	NRAS	PMAIP1	RECQL	SMARCE1	TOP2A
BAP1	CENPA	EIF1AX	FBXW7	HGF	JARID2	MERTK	NRG1	PMS1	RECQL4	SMC1A	TOPBP1
BARD1	CEP57	EIF4A2	FGF1	HIST1H1C	JUN	MET	NSD1	PMS2	RECQL5	SMC3	TP53
BBC3	CFTR	EIF4E	FGF10	HIST1H2BD	KAT5	MGA	NSD2 (WHSC1, MMSET)	PNRC1	REL	SMG1	TP53BP1
BCL10	CIC	ELF3	FGF12	HIST1H3A	KAT6A	MGAM	NSD3 (WHSC1L1)	POLB	RELN	SMO	TP63
BCL2	CIITA	ELK1	FGF14	HIST1H3B	KCNJ5	MGMT	NT5C2	POLD1	RET	SNAI1	TPM3
BCL2L1	CLSPN	ELOC (TCEB1)	FGF19	HIST1H3C	KDM5A	MITF	NT5C2	POLE	RFC1	SNAI2	TRAF2
BCL2L11	CLTC	EML4	FGF2	HIST1H3D	KDM5C	MKI67	NT5C3A	POLQ	RFC2	SNAI3	TRAF7
BCL2L2	CLTCL1	EMSY (C11orf30)	FGF23	HIST1H3E	KDM6A	MKNK1	NT5C3B	POT1	RFC4	SNCAIP	TRRAP
BCL6	CNTRL	EP300	FGF3	HIST1H3F	KDR	MLH1	NT5E	PPARA	RHBDF2	SND1	TSC1
BCL9	COL1A1	EP400	FGF4	HIST1H3G	KEAP1	MLH3	NTRK1	PPARD	RHEB	SOCS1	TSC2
BCOR	COP1 (RFWD2)	EPCAM	FGF5	HIST1H3H	KEL	MLLT3	NTRK2	PPARG	RHOA	SOX10	TSHR
BCORL1	CREBBP	EPHA3	FGF6	HIST1H3I	KIF5B	MMP8	NTRK3	PPM1D	RICTOR	SOX17	TSHZ2
BCR	CRIPAK	EPHA5	FGF7	HIST1H3J	KIT	MPL	NUP93	PPP2R1A	RIT1	SOX2	TSHZ3
BIRC3	CRKL	EPHA7	FGF8	HIST2H3A	KLF4	MRE11A	NUTM1	PPP2R2A	RNF146	SOX9	TSZH1
BIRC5	CRLF2	EPHB1	FGF9	HIST2H3C	KLHL6	MSH2	OGG1	PPP6C	RNF168	SP140	TWIST1
BIRC5 p	CSF1R	EPHB4	FGFR1	HIST2H3D	KMT2A	MSH3	P2RY8	PRDM1	RNF213	SPEN	TWIST2

## Sheet: RNA NGS
RNA NGS panel: 247 genes; 675 kbp of the target DNA sequence
AAK1	ELK3	LIMK1	PAX7	STK11
ABL1	EML4	LMTK2	PAX8	TAF15
ACVR2A	EPC1	MALT1	PDCD1LG2	TCF12
AKT1	ERBB2	MAML2	PDE4D	TCF3
AKT2	ERBB4	MAP2K1	PDE5A	TEAD4
AKT3	ERG	MAP2K3	PDGFB	TERT
ALK	ESR1	MAP2K5	PDGFD	TET1
AR	ESRRA	MARK1	PDGFRA	TFE3
ARHGAP26	ETS1	MAST1	PDGFRB	TFEB
ARHGAP6	ETV1	MAST2	PHF1	TFG
ARID1B	ETV4	MBTD1	PHKB	THADA
ATRX	ETV5	MDC1	PIK3CA	TMPRSS2
AXL	ETV6	MDM2	PIP4K2C	TP53
BCL2	EWSR1	MDM4	PIP5K1B	TP63
BCL6	FGF1	MEAF6	PIP5K1C	TRIO
BCOR	FGFR1	MET	PKN1	TTK
BCR	FGFR2	MLF1	PKN2	UHMK1
BIRC3	FGFR3	MLLT10	PKN3	USP6
BRAF	FGFR4	MLLT3	PLAG1	VCP
BRCA1	FGR	MN1	PLK2	VGLL2
BRCA2	FLI1	MOK	POLR2A	WIPF2
BRD3	FLT1	MPRIP	PPARG	WWTR1
BRD4	FLT3	MRTFB	PPP1R10	XPC
CACNA1A	FOS	MSH2	PRDM10	YAP1
CADM2	FOSB	MSMB	PRDM16	YWHAE
CAMKK2	FOXO1	MUSK	PRKACA	ZC3H7B
CAMTA1	FOXO4	MYB	PRKACB	ZNF292
CBFB	FUS	MYBL1	PRKCA
CCNB3	GLI1	MYC	PRKCB
CCND1	GRB7	MYOD1	PRKCD
CCND3	GUCY2D	NCOA1	PRKD1
CD274	HIC2	NCOA2	PRKD2
CDK19	HMGA2	NCOA3	PRKD3
CDK2	HNF1A	NELL1	PTGER4
CDK4	HNF1B	NFATC2	RAD51B
CDK6	HPRT1	NFE2L2	RAF1
CDK7	HRAS	NFIB	RELA
CIC	CHIC2	NFKB2	RET
CIITA	IDH1	NOTCH1	RICTOR
CLK2	IDH2	NOTCH2	ROS1
CNOT2	IGF1R	NOTCH3	RPS6KA6
COL2A1	INSR	NR4A3	RPS6KB1
CRADD	JAK2	NRAS	RPTOR
CREBBP	JAK3	NRG1	RSPO2
CRTC1	JAZF1	NTRK1	RSPO3
CSF1	KDM6A	NTRK2	SCYL2
CSF1R	KDR	NTRK3	SMARCA4
CTNNB1	KHDRBS2	NUAK1	SMARCB1
DEK	KIF5B	NUMBL	SS18
DNAJB1	KIFC1	NUTM1	SS18L1
DUSP22	KIT	NUTM2B	SSX1
DYRK2	KMT2A	OGA	SSX2
EGF	KRAS	P2RY8	STAT6
EGFR	L3MBTL4	PAX2	STIL
EIF4A1	LDLR	PAX3	STK10
